# Supplementary material for: Qing-Yi Decoction in the Treatment of Acute Pancreatitis: An Integrated Approach Based on Chemical Profile, Network Pharmacology, Molecular Docking and Experimental Evaluation
Source: Front Pharmacol. 2021 Apr 29;12:590994. doi: 10.3389/fphar.2021.590994 (PMC8117095; doi:10.3389/fphar.2021.590994)
Supplement: Supplementary file 2 [file Table3.xlsx]

## Sheet: Sheet1
Disease	Targets
AP	A1BG
AP	A2M
AP	A4GALT
AP	AAAS
AP	AANAT
AP	AAR2
AP	AARS
AP	AASS
AP	AATF
AP	AAVS1
AP	ABAT
AP	ABCA1
AP	ABCA13
AP	ABCA2
AP	ABCA3
AP	ABCA4
AP	ABCA7
AP	ABCB1
AP	ABCB10
AP	ABCB11
AP	ABCB4
AP	ABCB4
AP	ABCB5
AP	ABCB7
AP	ABCB8
AP	ABCB9
AP	ABCC1
AP	ABCC11
AP	ABCC12
AP	ABCC2
AP	ABCC3
AP	ABCC4
AP	ABCC5
AP	ABCC6
AP	ABCC8
AP	ABCC9
AP	ABCD1
AP	ABCE1
AP	ABCF1
AP	ABCG1
AP	ABCG2
AP	ABCG5
AP	ABCG8
AP	ABHD16A
AP	ABL1
AP	ABL2
AP	ABO
AP	ABR
AP	ABRAXAS2
AP	ACAA2
AP	ACACA
AP	ACACB
AP	ACAD9
AP	ACADL
AP	ACADM
AP	ACADS
AP	ACADSB
AP	ACADVL
AP	ACAN
AP	ACAP2
AP	ACBD3
AP	ACD
AP	ACE
AP	ACE2
AP	ACHE
AP	ACKR1
AP	ACKR2
AP	ACKR3
AP	ACLY
AP	ACO1
AP	ACO2
AP	ACOT11
AP	ACOT12
AP	ACOT9
AP	ACOX1
AP	ACP1
AP	ACP2
AP	ACP5
AP	ACPP
AP	ACSBG2
AP	ACSF3
AP	ACSL3
AP	ACSL4
AP	ACSL6
AP	ACTA1
AP	ACTA2
AP	ACTB
AP	ACTC1
AP	ACTG1
AP	ACTG2
AP	ACTN1
AP	ACTN2
AP	ACTR1A
AP	ACTR2
AP	ACTR5
AP	ACVR1
AP	ACVR1B
AP	ACVR2A
AP	ACVR2B
AP	ACVRL1
AP	ACY3
AP	ADA
AP	ADA2
AP	ADAM10
AP	ADAM12
AP	ADAM15
AP	ADAM17
AP	ADAM19
AP	ADAM23
AP	ADAM8
AP	ADAM9
AP	ADAMTS13
AP	ADAMTS18
AP	ADAMTS2
AP	ADAMTS4
AP	ADAMTS9
AP	ADAMTSL1
AP	ADAMTSL4
AP	ADAP1
AP	ADAR
AP	ADARB1
AP	ADCY1
AP	ADCY10
AP	ADCY2
AP	ADCY3
AP	ADCY4
AP	ADCY5
AP	ADCY6
AP	ADCY7
AP	ADCY8
AP	ADCY9
AP	ADCYAP1
AP	ADCYAP1R1
AP	ADD1
AP	ADD3
AP	ADGRE5
AP	ADGRF1
AP	ADGRG1
AP	ADGRG6
AP	ADGRL1
AP	ADH1A
AP	ADH1B
AP	ADH1C
AP	ADH4
AP	ADH5
AP	ADIPOQ
AP	ADIPOR1
AP	ADIPOR2
AP	ADM
AP	ADM2
AP	ADNP
AP	ADORA1
AP	ADORA2A
AP	ADORA2B
AP	ADORA3
AP	ADRA1A
AP	ADRA1B
AP	ADRA2A
AP	ADRA2B
AP	ADRA2C
AP	ADRB1
AP	ADRB2
AP	ADRB3
AP	ADRM1
AP	ADSL
AP	ADSSL1
AP	AEBP1
AP	AFAP1
AP	AFDN
AP	AFF4
AP	AFP
AP	AGER
AP	AGFG1
AP	AGK
AP	AGMAT
AP	AGMO
AP	AGO1
AP	AGO2
AP	AGO3
AP	AGPAT1
AP	AGPAT2
AP	AGR2
AP	AGRN
AP	AGRP
AP	AGT
AP	AGTR1
AP	AGTR2
AP	AGXT
AP	AHCY
AP	AHCYL1
AP	AHI1
AP	AHNAK
AP	AHR
AP	AHSG
AP	AICDA
AP	AIF1
AP	AIFM1
AP	AIG1
AP	AIM2
AP	AIMP1
AP	AIMP2
AP	AIP
AP	AIR
AP	AIRE
AP	AJM1
AP	AK1
AP	AKAP12
AP	AKAP13
AP	AKAP5
AP	AKAP7
AP	AKAP8
AP	AKAP8L
AP	AKR1A1
AP	AKR1B1
AP	AKR1B10
AP	AKR1C3
AP	AKT1
AP	AKT2
AP	AKT3
AP	ALAD
AP	ALAS1
AP	ALAS2
AP	ALB
AP	ALCAM
AP	ALDH1A1
AP	ALDH1A2
AP	ALDH1B1
AP	ALDH2
AP	ALDH4A1
AP	ALDH9A1
AP	ALDOA
AP	ALDOB
AP	ALG11
AP	ALG9
AP	ALK
AP	ALKBH2
AP	ALKBH3
AP	ALMS1
AP	ALOX12
AP	ALOX15
AP	ALOX15B
AP	ALOX5
AP	ALOX5AP
AP	ALPG
AP	ALPI
AP	ALPK3
AP	ALPL
AP	ALPP
AP	ALX3
AP	ALYREF
AP	AMACR
AP	AMBP
AP	AMBRA1
AP	AMD1
AP	AMER1
AP	AMFR
AP	AMH
AP	AMOT
AP	AMOTL2
AP	AMPD2
AP	AMPD3
AP	AMPH
AP	AMY1A
AP	AMY2A
AP	ANAPC1
AP	ANAPC10
AP	ANAPC15
AP	ANAPC2
AP	ANAPC5
AP	ANAPC7
AP	ANG
AP	ANGPT1
AP	ANGPT2
AP	ANGPTL3
AP	ANGPTL4
AP	ANGPTL8
AP	ANK1
AP	ANKFY1
AP	ANKHD1
AP	ANKK1
AP	ANKRD1
AP	ANKRD11
AP	ANKRD28
AP	ANKS4B
AP	ANLN
AP	ANO1
AP	ANO2
AP	ANP32A
AP	ANP32B
AP	ANPEP
AP	ANXA1
AP	ANXA10
AP	ANXA11
AP	ANXA2
AP	ANXA3
AP	ANXA4
AP	ANXA5
AP	ANXA6
AP	ANXA8
AP	ANXA8L1
AP	AOC1
AP	AOC3
AP	AP1B1
AP	AP1G1
AP	AP1S1
AP	AP1S2
AP	AP2A1
AP	AP2B1
AP	AP2M1
AP	AP3B1
AP	AP3D1
AP	AP4M1
AP	APAF1
AP	APC
AP	APCS
AP	APEH
AP	APEX1
AP	APLN
AP	APLNR
AP	APLP1
AP	APLP2
AP	APOA1
AP	APOA2
AP	APOA4
AP	APOA5
AP	APOA5
AP	APOB
AP	APOBEC1
AP	APOBEC3A
AP	APOBEC3G
AP	APOC1
AP	APOC2
AP	APOC2
AP	APOC3
AP	APOC4
AP	APOE
AP	APOH
AP	APOL1
AP	APOL2
AP	APOM
AP	APP
AP	APPL1
AP	APRT
AP	AQP1
AP	AQP10
AP	AQP2
AP	AQP3
AP	AQP4
AP	AQP5
AP	AQP7
AP	AQP9
AP	AR
AP	ARAF
AP	ARAP1
AP	ARAP1-AS1
AP	AREG
AP	ARF1
AP	ARF3
AP	ARF4
AP	ARF5
AP	ARF6
AP	ARFGAP1
AP	ARFGAP3
AP	ARFRP1
AP	ARG1
AP	ARG2
AP	ARHGAP1
AP	ARHGAP24
AP	ARHGAP35
AP	ARHGAP4
AP	ARHGAP45
AP	ARHGAP9
AP	ARHGDIA
AP	ARHGDIB
AP	ARHGDIG
AP	ARHGEF1
AP	ARHGEF10
AP	ARHGEF10L
AP	ARHGEF11
AP	ARHGEF12
AP	ARHGEF15
AP	ARHGEF16
AP	ARHGEF17
AP	ARHGEF2
AP	ARHGEF3
AP	ARHGEF4
AP	ARHGEF5
AP	ARHGEF6
AP	ARHGEF7
AP	ARHGEF9
AP	ARID1A
AP	ARID1B
AP	ARID3A
AP	ARIH1
AP	ARL11
AP	ARMC3
AP	ARMC5
AP	ARMC8
AP	ARNT
AP	ARNTL
AP	ARNTL2
AP	ARPC1A
AP	ARPC1B
AP	ARPIN
AP	ARPP19
AP	ARRB1
AP	ARRB2
AP	ARSA
AP	ARSH
AP	ART1
AP	ARTN
AP	ARX
AP	AS3MT
AP	ASAH2
AP	ASB6
AP	ASCC3
AP	ASCL1
AP	ASCL2
AP	ASF1B
AP	ASGR1
AP	ASH1L
AP	ASH2L
AP	ASIC1
AP	ASIC2
AP	ASIC3
AP	ASIC5
AP	ASL
AP	ASNS
AP	ASPH
AP	ASPHD1
AP	ASPM
AP	ASS1
AP	ASTN2
AP	ASXL1
AP	ASXL2
AP	ASXL3
AP	ATAD3A
AP	ATAD3B
AP	ATAT1
AP	ATF1
AP	ATF2
AP	ATF3
AP	ATF4
AP	ATF5
AP	ATF6
AP	ATF6B
AP	ATF7IP
AP	ATG16L2
AP	ATG4B
AP	ATG5
AP	ATG7
AP	ATG9B
AP	ATIC
AP	ATL1
AP	ATM
AP	ATMIN
AP	ATN1
AP	ATOH1
AP	ATP11A
AP	ATP12A
AP	ATP13A1
AP	ATP13A2
AP	ATP13A3
AP	ATP1A1
AP	ATP1A2
AP	ATP1A3
AP	ATP1A4
AP	ATP1B1
AP	ATP1B2
AP	ATP1B3
AP	ATP1B4
AP	ATP23
AP	ATP2A1
AP	ATP2A2
AP	ATP2A3
AP	ATP2B2
AP	ATP2B4
AP	ATP2C1
AP	ATP4A
AP	ATP5F1A
AP	ATP5F1B
AP	ATP5F1D
AP	ATP5F1E
AP	ATP5MD
AP	ATP5PD
AP	ATP6AP2
AP	ATP6V0A1
AP	ATP6V0A2
AP	ATP6V1A
AP	ATP6V1C1
AP	ATP7A
AP	ATP7B
AP	ATP8B1
AP	ATP9A
AP	ATR
AP	ATRIP
AP	ATRX
AP	ATXN10
AP	ATXN1L
AP	ATXN2L
AP	AURKA
AP	AURKB
AP	AURKC
AP	AUTS2
AP	AVEN
AP	AVIL
AP	AVP
AP	AVPR1B
AP	AVPR2
AP	AXIN1
AP	AXL
AP	AZGP1
AP	AZIN1
AP	AZIN2
AP	AZU1
AP	B2M
AP	B3GALT4
AP	B3GALT6
AP	B3GAT1
AP	B3GNT4
AP	B4GALT1
AP	B4GALT3
AP	B4GALT5
AP	B9D2
AP	BAAT
AP	BABAM2
AP	BACE1
AP	BACE2
AP	BACH1
AP	BACH2
AP	BAD
AP	BAG1
AP	BAG3
AP	BAG4
AP	BAG5
AP	BAG6
AP	BAIAP2L1
AP	BAIAP3
AP	BAK1
AP	BAMBI
AP	BANP
AP	BAP1
AP	BARD1
AP	BARX1
AP	BATF
AP	BAX
AP	BAZ1B
AP	BAZ2A
AP	BBC3
AP	BBS4
AP	BCAM
AP	BCAN
AP	BCAP31
AP	BCAR1
AP	BCAS2
AP	BCDIN3D
AP	BCHE
AP	BCKDHA
AP	BCKDHB
AP	BCKDK
AP	BCL10
AP	BCL11A
AP	BCL11B
AP	BCL2
AP	BCL2A1
AP	BCL2L1
AP	BCL2L11
AP	BCL2L12
AP	BCL2L2
AP	BCL3
AP	BCL6
AP	BCL7A
AP	BCL7B
AP	BCL7C
AP	BCL9L
AP	BCOR
AP	BCR
AP	BCRP8
AP	BCS1L
AP	BDH1
AP	BDH2
AP	BDKRB1
AP	BDKRB2
AP	BDNF
AP	BDNF-AS
AP	BEAN1
AP	BECN1
AP	BEGAIN
AP	BEST1
AP	BEX1
AP	BFAR
AP	BFSP1
AP	BGLAP
AP	BHLHE40
AP	BHLHE41
AP	BICC1
AP	BICD1
AP	BICDL2
AP	BID
AP	BIK
AP	BIRC2
AP	BIRC3
AP	BIRC5
AP	BIRC6
AP	BIRC7
AP	BLK
AP	BLM
AP	BLMH
AP	BLNK
AP	BLOC1S1
AP	BLOC1S3
AP	BLOC1S6
AP	BLVRB
AP	BLZF1
AP	BMF
AP	BMI1
AP	BMP1
AP	BMP2
AP	BMP3
AP	BMP4
AP	BMP5
AP	BMP6
AP	BMP7
AP	BMP8B
AP	BMPR1A
AP	BMPR2
AP	BMS1
AP	BMX
AP	BNC1
AP	BNIP3
AP	BNIP3L
AP	BOD1L1
AP	BOLA2
AP	BOLA2B
AP	BOP1
AP	BORCS8-MEF2B
AP	BPI
AP	BPTF
AP	BRAF
AP	BRAT1
AP	BRCA1
AP	BRCA2
AP	BRCD1
AP	BRD1
AP	BRD2
AP	BRD4
AP	BRD8
AP	BRD9
AP	BRI3
AP	BRIP1
AP	BRPF3
AP	BRS3
AP	BSCL2
AP	BSG
AP	BST1
AP	BST2
AP	BTBD1
AP	BTBD10
AP	BTBD2
AP	BTBD7
AP	BTC
AP	BTD
AP	BTG1
AP	BTG2
AP	BTK
AP	BTRC
AP	BUB1
AP	BUB1B
AP	BUD23
AP	C10orf55
AP	C11orf58
AP	C11orf68
AP	C12orf65
AP	C16orf58
AP	C16orf74
AP	C16orf86
AP	C16orf89
AP	C19orf38
AP	C1orf35
AP	C1orf54
AP	C1QBP
AP	C1QTNF1
AP	C1QTNF5
AP	C1QTNF9
AP	C1S
AP	C2CD4A
AP	C2CD4B
AP	C3
AP	C3orf20
AP	C4A
AP	C4B
AP	C4BPA
AP	C5
AP	C5AR1
AP	C5AR2
AP	C5orf56
AP	C6orf47
AP	C8G
AP	C9
AP	C9orf78
AP	CA1
AP	CA12
AP	CA2
AP	CA4
AP	CA5A
AP	CA5B
AP	CA6
AP	CA9
AP	CABIN1
AP	CACNA1A
AP	CACNA1B
AP	CACNA1C
AP	CACNA1D
AP	CACNA1E
AP	CACNA1G
AP	CACNA1H
AP	CACNA1I
AP	CACNA1S
AP	CACNB2
AP	CACUL1
AP	CACYBP
AP	CAD
AP	CADM1
AP	CADPS
AP	CALB1
AP	CALB2
AP	CALCA
AP	CALCR
AP	CALCRL
AP	CALM1
AP	CALM2
AP	CALM3
AP	CALR
AP	CAMK2A
AP	CAMK2B
AP	CAMK2D
AP	CAMK2G
AP	CAMK4
AP	CAMKK1
AP	CAMKK2
AP	CAMLG
AP	CAMP
AP	CANT1
AP	CANX
AP	CAP1
AP	CAPN1
AP	CAPN10
AP	CAPN15
AP	CAPN2
AP	CAPN7
AP	CAPN8
AP	CAPN9
AP	CAPNS1
AP	CAPZA1
AP	CARD10
AP	CARD11
AP	CARD14
AP	CARD16
AP	CARD8
AP	CARD9
AP	CARHSP1
AP	CARM1
AP	CARMIL2
AP	CARS
AP	CARTPT
AP	CASC3
AP	CASK
AP	CASP1
AP	CASP2
AP	CASP3
AP	CASP4
AP	CASP6
AP	CASP7
AP	CASP8
AP	CASP9
AP	CASQ2
AP	CASR
AP	CAST
AP	CASZ1
AP	CAT
AP	CAV1
AP	CAV2
AP	CAVIN1
AP	CBFA2T2
AP	CBFA2T3
AP	CBL
AP	CBLB
AP	CBLC
AP	CBLIF
AP	CBR1
AP	CBS
AP	CBWD2
AP	CBX3
AP	CBX5
AP	CBY1
AP	CCAR1
AP	CCAR2
AP	CCAT1
AP	CCDC102A
AP	CCDC110
AP	CCDC113
AP	CCDC124
AP	CCDC146
AP	CCDC154
AP	CCDC159
AP	CCDC163
AP	CCDC184
AP	CCDC26
AP	CCDC39
AP	CCDC40
AP	CCDC80
AP	CCDC88B
AP	CCDC92
AP	CCHCR1
AP	CCK
AP	CCKAR
AP	CCKBR
AP	CCL1
AP	CCL11
AP	CCL13
AP	CCL17
AP	CCL18
AP	CCL19
AP	CCL2
AP	CCL20
AP	CCL21
AP	CCL22
AP	CCL23
AP	CCL24
AP	CCL26
AP	CCL27
AP	CCL28
AP	CCL3
AP	CCL3L1
AP	CCL3L3
AP	CCL4
AP	CCL5
AP	CCL7
AP	CCL8
AP	CCN1
AP	CCN2
AP	CCN3
AP	CCN4
AP	CCN5
AP	CCNA1
AP	CCNA2
AP	CCNB1
AP	CCNB2
AP	CCNC
AP	CCND1
AP	CCND2
AP	CCND3
AP	CCNDBP1
AP	CCNE1
AP	CCNE2
AP	CCNF
AP	CCNG1
AP	CCNG2
AP	CCNH
AP	CCNI
AP	CCNK
AP	CCNT1
AP	CCNT2
AP	CCPG1
AP	CCR1
AP	CCR10
AP	CCR2
AP	CCR3
AP	CCR5
AP	CCR6
AP	CCR7
AP	CCR8
AP	CCR9
AP	CCS
AP	CCSER1
AP	CCT2
AP	CCT3
AP	CCT4
AP	CCT5
AP	CCT6A
AP	CCT7
AP	CCT8
AP	CD101
AP	CD109
AP	CD14
AP	CD151
AP	CD160
AP	CD163
AP	CD177
AP	CD1A
AP	CD1C
AP	CD1D
AP	CD200
AP	CD207
AP	CD209
AP	CD22
AP	CD24
AP	CD247
AP	CD248
AP	CD27
AP	CD274
AP	CD276
AP	CD28
AP	CD2AP
AP	CD2BP2
AP	CD300LF
AP	CD34
AP	CD36
AP	CD37
AP	CD38
AP	CD3D
AP	CD4
AP	CD40
AP	CD40LG
AP	CD44
AP	CD46
AP	CD47
AP	CD5
AP	CD55
AP	CD58
AP	CD59
AP	CD6
AP	CD63
AP	CD68
AP	CD69
AP	CD7
AP	CD74
AP	CD79A
AP	CD80
AP	CD81
AP	CD82
AP	CD83
AP	CD84
AP	CD86
AP	CD9
AP	CD93
AP	CD99
AP	CDA
AP	CDC16
AP	CDC20
AP	CDC23
AP	CDC25A
AP	CDC25B
AP	CDC25C
AP	CDC34
AP	CDC37
AP	CDC37P1
AP	CDC42
AP	CDC42BPA
AP	CDC5L
AP	CDC6
AP	CDC73
AP	CDCA4
AP	CDCP1
AP	CDH1
AP	CDH11
AP	CDH13
AP	CDH15
AP	CDH17
AP	CDH2
AP	CDH24
AP	CDH3
AP	CDH4
AP	CDH5
AP	CDHR2
AP	CDHR3
AP	CDHR5
AP	CDIP1
AP	CDIPT
AP	CDK1
AP	CDK10
AP	CDK17
AP	CDK18
AP	CDK2
AP	CDK20
AP	CDK2AP1
AP	CDK3
AP	CDK4
AP	CDK5
AP	CDK5R1
AP	CDK5RAP2
AP	CDK5RAP3
AP	CDK6
AP	CDK9
AP	CDKAL1
AP	CDKL3
AP	CDKN1A
AP	CDKN1B
AP	CDKN1C
AP	CDKN2A
AP	CDKN2B
AP	CDKN2B-AS1
AP	CDKN2C
AP	CDKN2D
AP	CDKN3
AP	CDT1
AP	CDX1
AP	CDX2
AP	CDX4
AP	CEACAM1
AP	CEACAM3
AP	CEACAM4
AP	CEACAM5
AP	CEACAM6
AP	CEACAM7
AP	CEACAM8
AP	CEBPA
AP	CEBPB
AP	CEBPD
AP	CEBPZ
AP	CEL
AP	CELA1
AP	CELA2A
AP	CELA3B
AP	CELF1
AP	CEMIP
AP	CEMIP2
AP	CENPA
AP	CENPU
AP	CENPX
AP	CEP131
AP	CEP170
AP	CEP170B
AP	CEP250
AP	CEP290
AP	CEP295
AP	CEP70
AP	CEP76
AP	CERK
AP	CERS2
AP	CES1
AP	CES2
AP	CES4A
AP	CES5A
AP	CETP
AP	CFAP157
AP	CFAP20
AP	CFAP45
AP	CFB
AP	CFD
AP	CFH
AP	CFI
AP	CFL1
AP	CFLAR
AP	CFP
AP	CFTR
AP	CGA
AP	CGB3
AP	CGB5
AP	CGB7
AP	CGN
AP	CHAD
AP	CHAF1A
AP	CHAT
AP	CHCHD2
AP	CHD1
AP	CHD2
AP	CHD3
AP	CHD4
AP	CHD6
AP	CHD7
AP	CHD9
AP	CHEK1
AP	CHEK2
AP	CHERP
AP	CHFR
AP	CHGA
AP	CHGB
AP	CHI3L1
AP	CHID1
AP	CHIT1
AP	CHKA
AP	CHKB
AP	CHL1
AP	CHM
AP	CHMP1A
AP	CHMP4B
AP	CHRM1
AP	CHRM2
AP	CHRM3
AP	CHRNA2
AP	CHRNA3
AP	CHRNA4
AP	CHRNA7
AP	CHRNB2
AP	CHRNB4
AP	CHRNE
AP	CHST1
AP	CHST11
AP	CHST15
AP	CHST3
AP	CHST5
AP	CHTF18
AP	CHTF8
AP	CHUK
AP	CIAPIN1
AP	CIB1
AP	CIDEB
AP	CIITA
AP	CIP2A
AP	CIPC
AP	CIRBP
AP	CISD2
AP	CISH
AP	CKAP4
AP	CKAP5
AP	CKB
AP	CKLF
AP	CKLF-CMTM1
AP	CKM
AP	CKS1B
AP	CKS2
AP	CLBA1
AP	CLC
AP	CLCA1
AP	CLCA2
AP	CLCF1
AP	CLCN2
AP	CLCN3
AP	CLCN5
AP	CLCN7
AP	CLCNKB
AP	CLDN1
AP	CLDN11
AP	CLDN16
AP	CLDN2
AP	CLDN3
AP	CLDN4
AP	CLDN5
AP	CLDN6
AP	CLEC11A
AP	CLEC12A
AP	CLEC16A
AP	CLEC18A
AP	CLEC3B
AP	CLEC7A
AP	CLIC1
AP	CLIC4
AP	CLIP1
AP	CLK2
AP	CLN3
AP	CLOCK
AP	CLP1
AP	CLPS
AP	CLPTM1L
AP	CLTB
AP	CLTC
AP	CLTRN
AP	CLU
AP	CMA1
AP	CMC2
AP	CMIP
AP	CMKLR1
AP	CMPK1
AP	CMTM1
AP	CMTM2
AP	CMTM3
AP	CMTM5
AP	CMTR1
AP	CMTR2
AP	CNC2
AP	CNGB1
AP	CNN1
AP	CNNM4
AP	CNOT1
AP	CNOT3
AP	CNOT7
AP	CNP
AP	CNPY4
AP	CNR1
AP	CNR2
AP	CNTF
AP	CNTLN
AP	CNTN2
AP	CNTN4
AP	CNTNAP1
AP	CNTRL
AP	COA1
AP	COA8
AP	COBL
AP	COCH
AP	COG2
AP	COG4
AP	COG6
AP	COIL
AP	COL11A1
AP	COL11A2
AP	COL14A1
AP	COL17A1
AP	COL18A1
AP	COL1A1
AP	COL1A2
AP	COL2A1
AP	COL3A1
AP	COL4A1
AP	COL4A2
AP	COL4A5
AP	COL4A6
AP	COL5A1
AP	COL6A1
AP	COL6A3
AP	COL7A1
AP	COL8A1
AP	COL8A2
AP	COLGALT1
AP	COMP
AP	COMT
AP	COP1
AP	COPA
AP	COPS3
AP	COPS5
AP	COPS6
AP	COPS7B
AP	COQ8A
AP	COQ8B
AP	COQ9
AP	CORIN
AP	CORO1A
AP	CORO1B
AP	CORO1C
AP	CORO7
AP	CORT
AP	COTL1
AP	COX10
AP	COX4I1
AP	COX4I2
AP	COX5A
AP	CP
AP	CPA1
AP	CPA2
AP	CPA3
AP	CPA6
AP	CPB1
AP	CPB1
AP	CPB2
AP	CPD
AP	CPE
AP	CPLANE1
AP	CPLX3
AP	CPM
AP	CPN1
AP	CPN2
AP	CPNE7
AP	CPOX
AP	CPQ
AP	CPS1
AP	CPSF1
AP	CPSF7
AP	CPT1A
AP	CPT1B
AP	CPT1C
AP	CPT2
AP	CPVL
AP	CPZ
AP	CR1
AP	CR1L
AP	CR2
AP	CRABP1
AP	CRABP2
AP	CRACR2B
AP	CRAMP1
AP	CRAT
AP	CREB1
AP	CREB3L1
AP	CREB3L4
AP	CREBBP
AP	CREBZF
AP	CREM
AP	CRH
AP	CRHR1
AP	CRHR2
AP	CRIP1
AP	CRIP2
AP	CRISP3
AP	CRK
AP	CRKL
AP	CRLF1
AP	CRP
AP	CRTAC1
AP	CRTC1
AP	CRTC2
AP	CRTC3
AP	CRY2
AP	CRYAA
AP	CRYAB
AP	CRYBG1
AP	CRYGD
AP	CS
AP	CSDC2
AP	CSDE1
AP	CSF1
AP	CSF1R
AP	CSF2
AP	CSF2RB
AP	CSF3
AP	CSF3R
AP	CSGALNACT1
AP	CSK
AP	CSMD1
AP	CSN1S1
AP	CSN2
AP	CSNK1A1L
AP	CSNK1D
AP	CSNK2A1
AP	CSNK2A2
AP	CSNK2B
AP	CSPG4
AP	CSRP1
AP	CST3
AP	CSTA
AP	CSTB
AP	CTAG1B
AP	CTBP1
AP	CTBP2
AP	CTC1
AP	CTCF
AP	CTDSP1
AP	CTDSP2
AP	CTF1
AP	CTH
AP	CTHRC1
AP	CTLA4
AP	CTNNA1
AP	CTNNAL1
AP	CTNNB1
AP	CTNNBIP1
AP	CTNND1
AP	CTNS
AP	CTPS1
AP	CTRB1
AP	CTRB2
AP	CTRC
AP	CTRL
AP	CTSA
AP	CTSB
AP	CTSC
AP	CTSD
AP	CTSE
AP	CTSG
AP	CTSH
AP	CTSK
AP	CTSL
AP	CTSS
AP	CTTN
AP	CTU2
AP	CUBN
AP	CUEDC2
AP	CUL1
AP	CUL2
AP	CUL3
AP	CUL4A
AP	CUL4B
AP	CUL7
AP	CUX1
AP	CWC25
AP	CX3CL1
AP	CX3CR1
AP	CXADR
AP	CXCL1
AP	CXCL10
AP	CXCL11
AP	CXCL12
AP	CXCL13
AP	CXCL14
AP	CXCL16
AP	CXCL17
AP	CXCL2
AP	CXCL3
AP	CXCL5
AP	CXCL6
AP	CXCL8
AP	CXCL9
AP	CXCR1
AP	CXCR2
AP	CXCR3
AP	CXCR4
AP	CXCR5
AP	CXCR6
AP	CXXC1
AP	CXXC5
AP	CYB5A
AP	CYB5B
AP	CYB5D1
AP	CYB5R3
AP	CYBA
AP	CYBB
AP	CYBRD1
AP	CYCS
AP	CYLD
AP	CYP11A1
AP	CYP11B2
AP	CYP17A1
AP	CYP19A1
AP	CYP1A1
AP	CYP1A2
AP	CYP1B1
AP	CYP20A1
AP	CYP21A1P
AP	CYP21A2
AP	CYP24A1
AP	CYP27A1
AP	CYP27B1
AP	CYP2A13
AP	CYP2A6
AP	CYP2B6
AP	CYP2C18
AP	CYP2C8
AP	CYP2C9
AP	CYP2D6
AP	CYP2D7
AP	CYP2E1
AP	CYP2J2
AP	CYP3A4
AP	CYP3A5
AP	CYP4A11
AP	CYP4B1
AP	CYP4F2
AP	CYP7A1
AP	CYTH1
AP	CYTH2
AP	CYTIP
AP	DAAM2
AP	DAB1
AP	DAB2
AP	DAB2IP
AP	DACH1
AP	DACT2
AP	DAD1
AP	DAG1
AP	DAP3
AP	DAPK1
AP	DAPK3
AP	DARS2
AP	DAXX
AP	DAZAP1
AP	DBH
AP	DBI
AP	DBNDD1
AP	DBP
AP	DBT
AP	DCAF1
AP	DCAF10
AP	DCAF13
AP	DCAF4
AP	DCAF5
AP	DCAF6
AP	DCAF8
AP	DCC
AP	DCD
AP	DCK
AP	DCN
AP	DCST1
AP	DCTD
AP	DCTN1
AP	DCTN2
AP	DCTN5
AP	DCUN1D1
AP	DCUN1D2
AP	DCXR
AP	DDAH2
AP	DDB1
AP	DDB2
AP	DDC
AP	DDIT3
AP	DDIT4
AP	DDOST
AP	DDR1
AP	DDR2
AP	DDRGK1
AP	DDX1
AP	DDX17
AP	DDX19B
AP	DDX28
AP	DDX31
AP	DDX39A
AP	DDX39B
AP	DDX3X
AP	DDX41
AP	DDX46
AP	DDX5
AP	DDX52
AP	DDX53
AP	DDX54
AP	DDX55
AP	DDX56
AP	DDX58
AP	DDX6
AP	DECR1
AP	DECR2
AP	DEF8
AP	DEFA1
AP	DEFA1B
AP	DEFA3
AP	DEFA4
AP	DEFA5
AP	DEFB1
AP	DEFB104A
AP	DEFB4
AP	DEFB4A
AP	DEK
AP	DELE1
AP	DENND1B
AP	DENND3
AP	DEPP1
AP	DEPTOR
AP	DERL2
AP	DES
AP	DFFA
AP	DGAT1
AP	DGAT2
AP	DGCR8
AP	DGKB
AP	DGKQ
AP	DGUOK
AP	DHCR7
AP	DHDH
AP	DHFR
AP	DHH
AP	DHPS
AP	DHX33
AP	DHX34
AP	DHX38
AP	DHX57
AP	DHX58
AP	DHX8
AP	DHX9
AP	DIABLO
AP	DICER1
AP	DINOL
AP	DIO3
AP	DIPK1B
AP	DIS3
AP	DISC1
AP	DIXDC1
AP	DKC1
AP	DKK1
AP	DKK2
AP	DKK3
AP	DLAT
AP	DLC1
AP	DLD
AP	DLEU2
AP	DLG1
AP	DLG4
AP	DLG5
AP	DLGAP1
AP	DLK1
AP	DLL1
AP	DLL4
AP	DLST
AP	DLX3
AP	DMAP1
AP	DMBT1
AP	DMD
AP	DMP1
AP	DMPK
AP	DMTN
AP	DNAAF1
AP	DNAH10
AP	DNAH2
AP	DNAH8
AP	DNAI1
AP	DNAI2
AP	DNAJA1
AP	DNAJB1
AP	DNAJB11
AP	DNAJB6
AP	DNAJB9
AP	DNAJC10
AP	DNAJC2
AP	DNAJC21
AP	DNAJC3
AP	DNAJC9
AP	DNAL4
AP	DNASE1
AP	DNASE1L1
AP	DNASE1L2
AP	DNASE1L3
AP	DNASE2
AP	DNER
AP	DNLZ
AP	DNM1
AP	DNM1L
AP	DNM2
AP	DNM3
AP	DNMBP
AP	DNMT1
AP	DNMT3A
AP	DNMT3B
AP	DNTT
AP	DOCK3
AP	DOCK7
AP	DOCK9
AP	DOK1
AP	DOT1L
AP	DPAGT1
AP	DPEP1
AP	DPEP2
AP	DPEP3
AP	DPF2
AP	DPH1
AP	DPH7
AP	DPP4
AP	DPP6
AP	DPP7
AP	DPP8
AP	DPP9
AP	DPT
AP	DPYD
AP	DPYSL2
AP	DPYSL5
AP	DRAM2
AP	DRC7
AP	DRD1
AP	DRD2
AP	DRG1
AP	DRICH1
AP	DROSHA
AP	DSCAM
AP	DSCAML1
AP	DSG1
AP	DSG2
AP	DSG3
AP	DSTYK
AP	DTX2
AP	DUOX1
AP	DUOX2
AP	DUS2
AP	DUSP1
AP	DUSP13
AP	DUSP19
AP	DUSP2
AP	DUSP4
AP	DUSP5
AP	DUSP6
AP	DUT
AP	DUX4
AP	DVL2
AP	DYNC1H1
AP	DYNC1I1
AP	DYNC1I2
AP	DYNC2H1
AP	DYNC2LI1
AP	DYNLL1
AP	DYNLRB1
AP	DYNLT1
AP	DYRK1A
AP	E2F1
AP	E2F2
AP	E2F3
AP	E2F4
AP	E2F5
AP	E2F6
AP	E4F1
AP	EAF2
AP	EBF1
AP	EBF3
AP	EBI3
AP	EBNA1BP2
AP	ECE1
AP	ECM1
AP	ECT2
AP	EDC3
AP	EDC4
AP	EDEM1
AP	EDN1
AP	EDN2
AP	EDN3
AP	EDNRA
AP	EDNRB
AP	EDRF1
AP	EEF1A1
AP	EEF1A2
AP	EEF1AKMT2
AP	EEF1AKNMT
AP	EEF1B2
AP	EEF1D
AP	EEF1G
AP	EEF2
AP	EEF2K
AP	EFEMP1
AP	EFEMP2
AP	EFL1
AP	EFNA1
AP	EFNA5
AP	EFNB2
AP	EFR3B
AP	EFS
AP	EFTUD2
AP	EGF
AP	EGFL7
AP	EGFL8
AP	EGFR
AP	EGLN1
AP	EGLN2
AP	EGLN3
AP	EGR1
AP	EGR2
AP	EHBP1L1
AP	EHHADH
AP	EHMT2
AP	EIF1AD
AP	EIF2A
AP	EIF2AK1
AP	EIF2AK2
AP	EIF2AK3
AP	EIF2AK4
AP	EIF2B1
AP	EIF2B2
AP	EIF2B4
AP	EIF2B5
AP	EIF2D
AP	EIF2S1
AP	EIF2S2
AP	EIF3A
AP	EIF3CL
AP	EIF3D
AP	EIF3G
AP	EIF3I
AP	EIF3L
AP	EIF4A1
AP	EIF4A2
AP	EIF4A3
AP	EIF4B
AP	EIF4E
AP	EIF4EBP1
AP	EIF4G1
AP	EIF4G2
AP	EIF5
AP	EIF5A
AP	EIF5A2
AP	EIF5B
AP	EIF6
AP	ELANE
AP	ELAVL1
AP	ELAVL4
AP	ELF1
AP	ELF2
AP	ELF3
AP	ELK1
AP	ELK3
AP	ELL
AP	ELMO3
AP	ELMOD2
AP	ELN
AP	ELOB
AP	ELOC
AP	ELOVL1
AP	ELOVL2
AP	ELP3
AP	EMC1
AP	EMC10
AP	EMC8
AP	EMC9
AP	EMD
AP	EME1
AP	EMG1
AP	EML1
AP	EMP2
AP	EMP3
AP	EN1
AP	ENDOG
AP	ENG
AP	ENGASE
AP	ENO1
AP	ENO2
AP	ENO3
AP	ENOPH1
AP	ENOSF1
AP	ENPEP
AP	ENPP1
AP	ENPP2
AP	ENPP3
AP	ENPP5
AP	ENSA
AP	ENSG00000213304
AP	ENSG00000227971
AP	ENSG00000237640
AP	ENSG00000245156
AP	ENSG00000254461
AP	ENSG00000254469
AP	ENSG00000254855
AP	ENSG00000255872
AP	ENSG00000256546
AP	ENSG00000258634
AP	ENSG00000260300
AP	ENSG00000260851
AP	ENSG00000260869
AP	ENSG00000261459
AP	ENSG00000261884
AP	ENSG00000268886
AP	ENSG00000285483
AP	ENSG00000285907
AP	ENTPD1
AP	ENTPD2
AP	ENTPD3
AP	ENTPD4
AP	ENTR1
AP	EP300
AP	EP400
AP	EPAS1
AP	EPB41L1
AP	EPC1
AP	EPCAM
AP	EPHA1
AP	EPHA2
AP	EPHA3
AP	EPHA4
AP	EPHA7
AP	EPHB1
AP	EPHB2
AP	EPHB4
AP	EPHX1
AP	EPHX2
AP	EPO
AP	EPOR
AP	EPPIN
AP	EPRS
AP	EPS15
AP	EPS8
AP	EPX
AP	ERAP1
AP	ERAP2
AP	ERAS
AP	ERBB2
AP	ERBB3
AP	ERBB4
AP	ERC1
AP	ERC2
AP	ERCC1
AP	ERCC2
AP	ERCC3
AP	ERCC4
AP	ERCC6
AP	EREG
AP	ERFE
AP	ERG
AP	ERH
AP	ERICH1
AP	ERN1
AP	ERN2
AP	ERO1A
AP	ERRFI1
AP	ERVK-6
AP	ERVW-1
AP	ESM1
AP	ESPL1
AP	ESR1
AP	ESR2
AP	ESRRA
AP	ESRRB
AP	ESRRG
AP	ESYT2
AP	ETAA1
AP	ETF1
AP	ETFA
AP	ETNK2
AP	ETS1
AP	ETS2
AP	ETV1
AP	ETV2
AP	ETV4
AP	ETV7
AP	EVC
AP	EVC2
AP	EVI2B
AP	EVPL
AP	EWSR1
AP	EXD3
AP	EXO1
AP	EXOC2
AP	EXOC3L1
AP	EXOC5
AP	EXOC7
AP	EXOSC10
AP	EXOSC5
AP	EXOSC6
AP	EXT1
AP	EXT2
AP	EYA2
AP	EYA4
AP	EYS
AP	EZH1
AP	EZH2
AP	EZR
AP	F10
AP	F11
AP	F11R
AP	F12
AP	F2
AP	F2R
AP	F2RL1
AP	F2RL2
AP	F2RL3
AP	F3
AP	F5
AP	F7
AP	F8A1
AP	F9
AP	FA2H
AP	FAAH
AP	FABP1
AP	FABP12
AP	FABP2
AP	FABP4
AP	FABP5
AP	FADD
AP	FADS1
AP	FAF2
AP	FAH
AP	FAM111A
AP	FAM120A
AP	FAM13B
AP	FAM167A
AP	FAM185A
AP	FAM189B
AP	FAM3B
AP	FAM49B
AP	FAM53B
AP	FAM53C
AP	FAM92B
AP	FANCA
AP	FANCC
AP	FANCD2
AP	FANCE
AP	FANCF
AP	FANCG
AP	FANCI
AP	FANCL
AP	FANCM
AP	FAP
AP	FARP1
AP	FAS
AP	FASLG
AP	FASN
AP	FASTK
AP	FASTKD2
AP	FAT1
AP	FAT2
AP	FAT3
AP	FAU
AP	FBF1
AP	FBL
AP	FBLN1
AP	FBLN5
AP	FBN1
AP	FBN2
AP	FBP1
AP	FBP2
AP	FBRS
AP	FBXL12
AP	FBXL14
AP	FBXL15
AP	FBXL16
AP	FBXL18
AP	FBXL8
AP	FBXO11
AP	FBXO17
AP	FBXO22
AP	FBXO31
AP	FBXO32
AP	FBXO42
AP	FBXO44
AP	FBXO46
AP	FBXW11
AP	FBXW2
AP	FBXW5
AP	FBXW7
AP	FBXW8
AP	FBXW9
AP	FCER1G
AP	FCER2
AP	FCGR2A
AP	FCGR3A
AP	FCGR3B
AP	FCHO1
AP	FCHSD2
AP	FCN2
AP	FCRL3
AP	FCRL4
AP	FCRL6
AP	FDFT1
AP	FDPS
AP	FDXR
AP	FEM1B
AP	FEN1
AP	FER
AP	FERMT1
AP	FERMT2
AP	FERMT3
AP	FES
AP	FETUB
AP	FEV
AP	FFAR1
AP	FFAR2
AP	FFAR3
AP	FFAR4
AP	FGA
AP	FGB
[truncated: 4,594 more rows]
