# Supplementary material for: Qing-Yi Decoction in the Treatment of Acute Pancreatitis: An Integrated Approach Based on Chemical Profile, Network Pharmacology, Molecular Docking and Experimental Evaluation
Source: Front Pharmacol. 2021 Apr 29;12:590994. doi: 10.3389/fphar.2021.590994 (PMC8117095; doi:10.3389/fphar.2021.590994)
Supplement: Supplementary file 8 [file Table4.xlsx]

## Sheet: Sheet1
Category	Term	Count	%	PValue	Genes	List Total	Pop Hits	Pop Total	Fold Enrichment	Bonferroni	Benjamini	FDR
KEGG_PATHWAY	hsa05200:Pathways in cancer	37	3.33634	2.10003e-27	BID, E2F1, HRAS, ERBB2, PPARG, NFKBIA, BCL2L1, TGFB1, AKT1, CDC42, IGF1R, FOS, CASP3, BCL2, CASP8, EGF, MYC, CHUK, FN1, EGFR, IL6, MAP2K1, RELA, TP53, STAT1, CDK2, MAPK1, CDKN1A, CCND1, HIF1A, GSK3B, JUN, BAX, VEGFA, MDM2, MAPK8, IKBKB	64	328	5085	8.9627	1.82703e-25	1.82703e-25	2.26963e-24
KEGG_PATHWAY	hsa05215:Prostate cancer	22	1.98377	1.59476e-22	E2F1, EGFR, HRAS, MAP2K1, CREB1, ERBB2, RELA, TP53, NFKBIA, IGF2, CDK2, AKT1, MAPK1, IGF1R, CCND1, CDKN1A, GSK3B, BCL2, MDM2, IKBKB, EGF, CHUK	64	89	5085	19.6401	1.38744e-20	6.93721e-21	1.72355e-19
KEGG_PATHWAY	hsa05212:Pancreatic cancer	18	1.62308	2.98282e-18	E2F1, EGFR, MAP2K1, ERBB2, RELA, TP53, BCL2L1, STAT1, TGFB1, AKT1, CDC42, MAPK1, CCND1, VEGFA, MAPK8, IKBKB, EGF, CHUK	64	72	5085	19.8633	2.59505e-16	8.65018e-17	3.22371e-15
KEGG_PATHWAY	hsa05220:Chronic myeloid leukemia	17	1.53291	1.93228e-16	E2F1, HRAS, MAP2K1, RELA, TP53, NFKBIA, BCL2L1, TGFB1, PTPN11, AKT1, MAPK1, CCND1, CDKN1A, MDM2, IKBKB, MYC, CHUK	64	75	5085	18.0094	1.93179e-14	4.88498e-15	2.44249e-13
KEGG_PATHWAY	hsa04660:T cell receptor signaling pathway	19	1.71326	2.04787e-16	CSF2, HRAS, TNF, MAP2K1, RELA, NFKBIA, IL10, AKT1, FOS, MAPK1, CDC42, MAPK14, GSK3B, JUN, LCK, IKBKB, CHUK, NFATC1, IL2	64	108	5085	13.9779	1.93179e-14	3.88578e-15	2.44249e-13
KEGG_PATHWAY	hsa05210:Colorectal cancer	16	1.44274	3.30661e-14	EGFR, MAP2K1, TP53, TGFB1, AKT1, FOS, IGF1R, MAPK1, CCND1, CASP3, GSK3B, JUN, BAX, BCL2, MAPK8, MYC	64	84	5085	15.1339	2.87836e-12	4.79727e-13	3.57603e-11
KEGG_PATHWAY	hsa05219:Bladder cancer	13	1.17223	3.62389e-14	E2F1, EGFR, HRAS, MAP2K1, ERBB2, TP53, MAPK1, CCND1, CDKN1A, VEGFA, MDM2, EGF, MYC	64	42	5085	24.5926	3.14881e-12	4.49862e-13	3.91132e-11
KEGG_PATHWAY	hsa04620:Toll-like receptor signaling pathway	16	1.44274	5.70584e-13	IL6, TNF, MAP2K1, RELA, NFKBIA, STAT1, AKT1, FOS, MAPK1, MAPK14, JUN, CASP8, IL1B, MAPK8, IKBKB, CHUK	64	101	5085	12.5866	4.96373e-11	6.2047e-12	6.16618e-10
KEGG_PATHWAY	hsa04115:p53 signaling pathway	14	1.2624	8.22422e-13	CCNB1, BID, CDK1, CASP3, CDKN1A, CCND1, BAX, SERPINE1, CASP8, TP53, MDM2, CHEK1, IGFBP3, CDK2	64	68	5085	16.358	7.15534e-11	7.95042e-12	8.88878e-10
KEGG_PATHWAY	hsa04722:Neurotrophin signaling pathway	16	1.44274	1.24252e-11	HRAS, MAP2K1, RELA, TP53, NFKBIA, PTPN11, AKT1, MAPK1, CDC42, MAPK14, GSK3B, BAX, BCL2, JUN, MAPK8, IKBKB	64	124	5085	10.252	1.08099e-09	1.08099e-10	1.34286e-08
KEGG_PATHWAY	hsa04010:MAPK signaling pathway	21	1.8936	2.20959e-11	EGFR, HRAS, TNF, MAP2K1, RELA, TP53, TGFB1, CDC25B, AKT1, CDC42, MAPK1, FOS, CASP3, MAPK14, JUN, IL1B, MAPK8, IKBKB, EGF, MYC, CHUK	64	267	5085	6.24912	1.92234e-09	1.74758e-10	2.38803e-08
KEGG_PATHWAY	hsa04012:ErbB signaling pathway	14	1.2624	2.24919e-11	EGFR, HRAS, MAP2K1, ERBB3, ERBB2, RPS6KB1, AKT1, MAPK1, CDKN1A, JUN, GSK3B, MAPK8, EGF, MYC	64	87	5085	12.7856	1.9568e-09	1.63066e-10	2.43083e-08
KEGG_PATHWAY	hsa04210:Apoptosis	14	1.2624	2.24919e-11	BID, TNF, RELA, TP53, NFKBIA, BCL2L1, AKT1, CASP3, BAX, BCL2, CASP8, IL1B, IKBKB, CHUK	64	87	5085	12.7856	1.9568e-09	1.63066e-10	2.43083e-08
KEGG_PATHWAY	hsa05214:Glioma	12	1.08206	1.59126e-10	E2F1, EGFR, AKT1, IGF1R, MAPK1, HRAS, CDKN1A, CCND1, MAP2K1, TP53, MDM2, EGF	64	63	5085	15.1339	1.3844e-08	1.06492e-09	1.71977e-07
KEGG_PATHWAY	hsa05222:Small cell lung cancer	13	1.17223	2.49433e-10	E2F1, RELA, TP53, NFKBIA, BCL2L1, CDK2, AKT1, CCND1, BCL2, IKBKB, MYC, CHUK, FN1	64	84	5085	12.2963	2.17007e-08	1.55005e-09	2.69577e-07
KEGG_PATHWAY	hsa05213:Endometrial cancer	11	0.991885	4.28648e-10	EGFR, AKT1, MAPK1, HRAS, CCND1, MAP2K1, GSK3B, ERBB2, TP53, EGF, MYC	64	52	5085	16.8074	3.72924e-08	2.48616e-09	4.63265e-07
KEGG_PATHWAY	hsa05218:Melanoma	12	1.08206	6.13255e-10	E2F1, EGFR, AKT1, IGF1R, MAPK1, HRAS, CDKN1A, CCND1, MAP2K1, TP53, MDM2, EGF	64	71	5085	13.4287	5.33532e-08	3.33458e-09	6.62781e-07
KEGG_PATHWAY	hsa04662:B cell receptor signaling pathway	12	1.08206	1.12937e-09	AKT1, MAPK1, FOS, HRAS, MAP2K1, RELA, GSK3B, JUN, NFKBIA, IKBKB, CHUK, NFATC1	64	75	5085	12.7125	9.82553e-08	5.77972e-09	1.22058e-06
KEGG_PATHWAY	hsa04510:Focal adhesion	17	1.53291	1.3935e-09	EGFR, HRAS, CAV1, MAP2K1, ERBB2, AKT1, IGF1R, MAPK1, CDC42, CCND1, GSK3B, BCL2, JUN, VEGFA, MAPK8, EGF, FN1	64	201	5085	6.71992	1.21234e-07	6.73523e-09	1.50603e-06
KEGG_PATHWAY	hsa04110:Cell cycle	14	1.2624	2.36269e-09	E2F1, CDK1, TP53, CHEK1, TGFB1, CDK2, CDC25B, CCNB1, CCND1, CDKN1A, GSK3B, MDM2, MYC, CCNA2	64	125	5085	8.89875	2.05554e-07	1.08186e-08	2.5535e-06
KEGG_PATHWAY	hsa04621:NOD-like receptor signaling pathway	11	0.991885	2.64704e-09	MAPK1, IL6, TNF, RELA, MAPK14, CASP8, NFKBIA, IL1B, MAPK8, IKBKB, CHUK	64	62	5085	14.0965	2.30293e-07	1.15146e-08	2.86081e-06
KEGG_PATHWAY	hsa04914:Progesterone-mediated oocyte maturation	12	1.08206	5.0803e-09	CCNB1, AKT1, IGF1R, CDK1, MAPK1, MAP2K1, MAPK14, MAPK8, IGF2, CCNA2, CDK2, CDC25B	64	86	5085	11.0865	4.41986e-07	2.10469e-08	5.49058e-06
KEGG_PATHWAY	hsa05120:Epithelial cell signaling in Helicobacter pylori infection	11	0.991885	6.75787e-09	EGFR, CDC42, CASP3, RELA, MAPK14, JUN, NFKBIA, MAPK8, IKBKB, CHUK, PTPN11	64	68	5085	12.8527	5.87934e-07	2.67243e-08	7.30363e-06
KEGG_PATHWAY	hsa05223:Non-small cell lung cancer	10	0.901713	1.31152e-08	E2F1, EGFR, AKT1, MAPK1, HRAS, CCND1, MAP2K1, ERBB2, TP53, EGF	64	54	5085	14.7135	1.14102e-06	4.96096e-08	1.41744e-05
KEGG_PATHWAY	hsa05221:Acute myeloid leukemia	10	0.901713	2.52675e-08	AKT1, MAPK1, HRAS, CCND1, MAP2K1, RELA, RPS6KB1, IKBKB, MYC, CHUK	64	58	5085	13.6988	2.19827e-06	9.15947e-08	2.73081e-05
KEGG_PATHWAY	hsa05211:Renal cell carcinoma	10	0.901713	1.37419e-07	AKT1, CDC42, MAPK1, HRAS, HIF1A, MAP2K1, JUN, VEGFA, TGFB1, PTPN11	64	70	5085	11.3504	1.19554e-05	4.78219e-07	0.000148517
KEGG_PATHWAY	hsa05216:Thyroid cancer	7	0.631199	1.07951e-06	MAPK1, HRAS, CCND1, MAP2K1, PPARG, TP53, MYC	64	29	5085	19.1783	9.39128e-05	3.61219e-06	0.00116668
KEGG_PATHWAY	hsa04370:VEGF signaling pathway	9	0.811542	3.09558e-06	AKT1, CDC42, MAPK1, HRAS, MAP2K1, MAPK14, VEGFA, NOS3, NFATC1	64	75	5085	9.53438	0.00026928	9.97462e-06	0.00334553
KEGG_PATHWAY	hsa05014:Amyotrophic lateral sclerosis (ALS)	8	0.721371	3.1425e-06	BID, CASP3, TNF, MAPK14, BCL2, BAX, TP53, BCL2L1	64	53	5085	11.9929	0.000273361	9.76417e-06	0.00339623
KEGG_PATHWAY	hsa04920:Adipocytokine signaling pathway	8	0.721371	1.54777e-05	AKT1, TNF, RELA, NFKBIA, MAPK8, IKBKB, CHUK, PTPN11	64	67	5085	9.48694	0.00134566	4.64324e-05	0.0167264
KEGG_PATHWAY	hsa04622:RIG-I-like receptor signaling pathway	8	0.721371	2.2768e-05	TNF, RELA, MAPK14, CASP8, NFKBIA, MAPK8, IKBKB, CHUK	64	71	5085	8.95246	0.00197888	6.60258e-05	0.024604
KEGG_PATHWAY	hsa04650:Natural killer cell mediated cytotoxicity	10	0.901713	3.12384e-05	BID, CSF2, MAPK1, HRAS, CASP3, TNF, MAP2K1, LCK, NFATC1, PTPN11	64	133	5085	5.97392	0.00271409	8.76665e-05	0.033756
KEGG_PATHWAY	hsa04910:Insulin signaling pathway	10	0.901713	3.51899e-05	AKT1, MAPK1, HRAS, MAP2K1, GSK3B, MAPK8, IGF2, RPS6KB1, IKBKB, INSR	64	135	5085	5.88542	0.00305689	9.56696e-05	0.0380252
KEGG_PATHWAY	hsa04664:Fc epsilon RI signaling pathway	8	0.721371	4.22603e-05	AKT1, CSF2, MAPK1, HRAS, TNF, MAP2K1, MAPK14, MAPK8	64	78	5085	8.14904	0.00366997	0.00011141	0.0456637
KEGG_PATHWAY	hsa04114:Oocyte meiosis	9	0.811542	5.35107e-05	CCNB1, IGF1R, CDK1, MAPK1, MAP2K1, PPP2CA, IGF2, AURKA, CDK2	64	110	5085	6.50071	0.00464473	0.000136919	0.057817
KEGG_PATHWAY	hsa04062:Chemokine signaling pathway	11	0.991885	8.3233e-05	AKT1, CDC42, MAPK1, HRAS, MAP2K1, RELA, GSK3B, NFKBIA, IKBKB, STAT1, CHUK	64	187	5085	4.67371	0.00721542	0.000206881	0.0899182
KEGG_PATHWAY	hsa04630:Jak-STAT signaling pathway	10	0.901713	0.000104141	AKT1, CSF2, CCND1, IL6, BCL2L1, STAT1, MYC, IL10, IL2, PTPN11	64	155	5085	5.12601	0.00901979	0.000251655	0.112494
KEGG_PATHWAY	hsa04912:GnRH signaling pathway	8	0.721371	0.000182271	EGFR, CDC42, MAPK1, HRAS, MAP2K1, MAPK14, JUN, MAPK8	64	98	5085	6.48597	0.015734	0.000428531	0.196815
KEGG_PATHWAY	hsa04930:Type II diabetes mellitus	6	0.541028	0.000255453	MAPK1, TNF, MAPK8, IGF2, IKBKB, INSR	64	47	5085	10.143	0.021982	0.000584757	0.275738
KEGG_PATHWAY	hsa04150:mTOR signaling pathway	6	0.541028	0.00041272	AKT1, MAPK1, HIF1A, VEGFA, IGF2, RPS6KB1	64	52	5085	9.16767	0.0352768	0.000920449	0.445149
KEGG_PATHWAY	hsa04623:Cytosolic DNA-sensing pathway	6	0.541028	0.000536907	IL6, RELA, NFKBIA, IL1B, IKBKB, CHUK	64	55	5085	8.66761	0.0456487	0.0011674	0.578741
KEGG_PATHWAY	hsa05020:Prion diseases	5	0.450857	0.000840158	MAPK1, IL6, MAP2K1, BAX, IL1B	64	35	5085	11.3504	0.0705149	0.00178193	0.904276
KEGG_PATHWAY	hsa04310:Wnt signaling pathway	8	0.721371	0.00243088	CCND1, GSK3B, JUN, PPP2CA, TP53, MAPK8, MYC, NFATC1	64	151	5085	4.20944	0.190828	0.00502883	2.5961
KEGG_PATHWAY	hsa04520:Adherens junction	6	0.541028	0.00247506	EGFR, IGF1R, CDC42, MAPK1, ERBB2, INSR	64	77	5085	6.19115	0.19394	0.00500135	2.64272
KEGG_PATHWAY	hsa04350:TGF-beta signaling pathway	6	0.541028	0.00421087	MAPK1, TNF, PPP2CA, RPS6KB1, MYC, TGFB1	64	87	5085	5.47953	0.307273	0.0083089	4.45811
KEGG_PATHWAY	hsa04060:Cytokine-cytokine receptor interaction	10	0.901713	0.00456458	EGFR, CSF2, IL6, TNF, VEGFA, IL1B, EGF, IL10, TGFB1, IL2	64	262	5085	3.03256	0.328356	0.00880605	4.82425
KEGG_PATHWAY	hsa04540:Gap junction	6	0.541028	0.00464171	EGFR, CDK1, MAPK1, HRAS, MAP2K1, EGF	64	89	5085	5.35639	0.332869	0.00876071	4.90392
KEGG_PATHWAY	hsa04730:Long-term depression	5	0.450857	0.0101388	IGF1R, MAPK1, HRAS, MAP2K1, PPP2CA	64	69	5085	5.75747	0.587935	0.0186865	10.4287
KEGG_PATHWAY	hsa05416:Viral myocarditis	5	0.450857	0.0111881	BID, CAV1, CCND1, CASP3, CASP8	64	71	5085	5.59529	0.624257	0.0201862	11.4496
KEGG_PATHWAY	hsa05332:Graft-versus-host disease	4	0.360685	0.0120616	IL6, TNF, IL1B, IL2	64	39	5085	8.14904	0.652063	0.0213152	12.2913
KEGG_PATHWAY	hsa04940:Type I diabetes mellitus	4	0.360685	0.0147591	TNF, IL1B, IGF2, IL2	64	42	5085	7.56696	0.725722	0.0255404	14.8452
KEGG_PATHWAY	hsa05010:Alzheimer's disease	7	0.631199	0.0148714	BID, MAPK1, CASP3, TNF, GSK3B, CASP8, IL1B	64	163	5085	3.4121	0.728429	0.0252356	14.9501
KEGG_PATHWAY	hsa04810:Regulation of actin cytoskeleton	8	0.721371	0.0162058	EGFR, CDC42, MAPK1, HRAS, MAP2K1, IGF2, EGF, FN1	64	215	5085	2.9564	0.758637	0.0269654	16.1869
KEGG_PATHWAY	hsa04672:Intestinal immune network for IgA production	4	0.360685	0.0222844	IL6, IL10, TGFB1, IL2	64	49	5085	6.48597	0.859236	0.0363179	21.6171
KEGG_PATHWAY	hsa04144:Endocytosis	7	0.631199	0.025456	EGFR, IGF1R, CDC42, HRAS, ERBB3, MDM2, EGF	64	184	5085	3.02267	0.893897	0.0406923	24.3218
KEGG_PATHWAY	hsa04666:Fc gamma R-mediated phagocytosis	5	0.450857	0.0294417	AKT1, CDC42, MAPK1, MAP2K1, RPS6KB1	64	95	5085	4.18174	0.925718	0.0461708	27.6006
KEGG_PATHWAY	hsa04916:Melanogenesis	5	0.450857	0.03357	MAPK1, HRAS, MAP2K1, GSK3B, CREB1	64	99	5085	4.01278	0.948734	0.0516663	30.8602
KEGG_PATHWAY	hsa04320:Dorso-ventral axis formation	3	0.270514	0.0377483	EGFR, MAPK1, MAP2K1	64	25	5085	9.53438	0.964835	0.05704	34.0232
KEGG_PATHWAY	hsa05016:Huntington's disease	6	0.541028	0.0710201	CASP3, CREB1, BAX, PPARG, CASP8, TP53	64	180	5085	2.64844	0.998354	0.104616	54.895
KEGG_PATHWAY	hsa05330:Allograft rejection	3	0.270514	0.0727285	TNF, IL10, IL2	64	36	5085	6.62109	0.998597	0.105369	55.7834
KEGG_PATHWAY	hsa04360:Axon guidance	5	0.450857	0.0748672	CDC42, MAPK1, HRAS, GSK3B, NFATC1	64	129	5085	3.07958	0.998852	0.106703	56.8732
KEGG_PATHWAY	hsa04640:Hematopoietic cell lineage	4	0.360685	0.0900031	CSF2, IL6, TNF, IL1B	64	86	5085	3.69549	0.999727	0.125859	63.9155
KEGG_PATHWAY	hsa04960:Aldosterone-regulated sodium reabsorption	3	0.270514	0.0910548	MAPK1, IGF2, INSR	64	41	5085	5.81364	0.999753	0.125381	64.3637
